# Supplementary material for: Nipbl Haploinsufficiency Leads to Delayed Outflow Tract Septation and Aortic Valve Thickening
Source: Int J Mol Sci. 2023 Oct 25;24(21):15564. doi: 10.3390/ijms242115564 (PMC10648932; doi:10.3390/ijms242115564)
Supplement: Supplementary file 1 [file ijms-24-15564-s001.zip]

Archive with 1 entries (1 files):
- ijms-2614130-Supplementary Materials.pdf
